# Supplementary material for: Detecting anomalous referencing patterns in PubMed papers suggestive of author-centric reference list manipulation
Source: Scientometrics. Author manuscript; Available in PMC 2024 Feb 2. (PMC10836843; doi:10.1007/s11192-022-04503-6)
Supplement: Supplementary Table S1 [file NIHMS1921645-supplement-Supplementary_Table_S1.xlsx]

## Sheet: Sheet1
	Non-Self Citations (NSC)				Self-Citations (SC)
# NSC	frequency	%		# SC	frequency	%
1	38916524	0.815193		1	311594	0.272421
2	5554982	0.116361		2	215320	0.18825			NSC>=17	0.000253671	3942.11
3	1716374	0.0359533		3	157510	0.137708
4	715702	0.014992		4	114683	0.100265
5	346431	0.00725677		5	84596	0.0739607
6	185644	0.00388873		6	62850	0.0549486
7	106433	0.00222948		7	46472	0.0406296
8	64412	0.00134925		8	34763	0.0303926
9	40649	0.000851484		9	26028	0.0227558
10	26776	0.000560883		10	19711	0.017233
11	17928	0.000375542		11	14898	0.013025
12	12352	0.00025874		12	11374	0.00994407
13	8547	0.000179036		13	8671	0.00758089
14	6209	0.000130061		14	6817	0.00595997
15	4583	9.60011e-05		15	5369	0.00469401
16	3356	7.02989e-05		16	4156	0.00363351
17	2485	5.20539e-05		17	3273	0.00286152
18	1931	4.04491e-05		18	2598	0.00227138
19	1440	3.0164e-05		19	2110	0.00184473
20	1146	2.40055e-05		20	1784	0.00155972
21	940	1.96904e-05		21	1440	0.00125896
22	771	1.61503e-05		22	1166	0.00101941
23	583	1.22122e-05		23	940	0.000821824
24	480	1.00547e-05		24	769	0.000672322
25	380	7.95995e-06		25	660	0.000577025
26	308	6.45175e-06		26	571	0.000499214
27	266	5.57196e-06		27	445	0.000389055
28	208	4.35702e-06		28	377	0.000329604
29	187	3.91713e-06		29	345	0.000301627
30	135	2.82788e-06		30	317	0.000277147
31	139	2.91166e-06		31	266	0.000232559
32	88	1.84336e-06		32	219	0.000191468
33	85	1.78051e-06		33	187	0.000163491
34	76	1.59199e-06		34	156	0.000136388
35	58	1.21494e-06		35	148	0.000129394
36	52	1.08926e-06		36	126	0.000110159
37	43	9.00731e-07		37	111	9.70452e-05
38	49	1.02641e-06		38	98	8.56795e-05
39	32	6.70311e-07		39	81	7.08168e-05
40	32	6.70311e-07		40	79	6.90682e-05
41	21	4.39892e-07		41	75	6.55711e-05
42	15	3.14208e-07		42	60	5.24569e-05
43	18	3.7705e-07		43	56	4.89597e-05
44	16	3.35156e-07		44	40	3.49712e-05
45	14	2.93261e-07		45	48	4.19655e-05
46	16	3.35156e-07		46	30	2.62284e-05
47	11	2.3042e-07		47	38	3.32227e-05
48	10	2.09472e-07		48	38	3.32227e-05
49	9	1.88525e-07		49	32	2.7977e-05
50	4	8.37889e-08		50	24	2.09827e-05
51	6	1.25683e-07		51	15	1.31142e-05
52	7	1.46631e-07		52	19	1.66113e-05
53	1	2.09472e-08		53	18	1.57371e-05
54	3	6.28417e-08		54	11	9.61709e-06
55	3	6.28417e-08		55	11	9.61709e-06
56	2	4.18945e-08		56	20	1.74856e-05
57	5	1.04736e-07		57	15	1.31142e-05
58	4	8.37889e-08		58	13	1.13657e-05
59	4	8.37889e-08		59	8	6.99425e-06
60	4	8.37889e-08		60	7	6.11997e-06
61	2	4.18945e-08		61	11	9.61709e-06
62	1	2.09472e-08		62	9	7.86853e-06
63	3	6.28417e-08		63	4	3.49712e-06
66	1	2.09472e-08		64	7	6.11997e-06
67	1	2.09472e-08		65	10	8.74281e-06
68	3	6.28417e-08		66	5	4.37141e-06
69	1	2.09472e-08		67	8	6.99425e-06
71	1	2.09472e-08		68	5	4.37141e-06
72	2	4.18945e-08		69	5	4.37141e-06
73	1	2.09472e-08		70	3	2.62284e-06
74	2	4.18945e-08		71	4	3.49712e-06
76	1	2.09472e-08		72	2	1.74856e-06
80	1	2.09472e-08		73	6	5.24569e-06
87	1	2.09472e-08		74	1	8.74281e-07
89	1	2.09472e-08		75	5	4.37141e-06
94	1	2.09472e-08		76	2	1.74856e-06
				77	6	5.24569e-06
				78	4	3.49712e-06
				79	1	8.74281e-07
				80	1	8.74281e-07
				81	3	2.62284e-06
				83	3	2.62284e-06
				84	1	8.74281e-07
				85	2	1.74856e-06
				86	1	8.74281e-07
				87	1	8.74281e-07
				88	1	8.74281e-07
				89	1	8.74281e-07
				91	2	1.74856e-06
				92	1	8.74281e-07
				93	1	8.74281e-07
				95	2	1.74856e-06
				96	2	1.74856e-06
				100	1	8.74281e-07
				101	3	2.62284e-06
				102	1	8.74281e-07
				103	1	8.74281e-07
				106	1	8.74281e-07
				108	3	2.62284e-06
				109	2	1.74856e-06
				112	2	1.74856e-06
				113	1	8.74281e-07
				115	1	8.74281e-07
				116	1	8.74281e-07
				117	1	8.74281e-07
				119	1	8.74281e-07
				123	1	8.74281e-07
				138	1	8.74281e-07
